# Supplementary material for: The immune response of bats differs between pre-migration and migration seasons
Source: Sci Rep. 2020 Oct 15;10:17384. doi: 10.1038/s41598-020-74473-3 (PMC7562910; doi:10.1038/s41598-020-74473-3)
Supplement: Supplementary file 1 — Supplementary Information. [file 41598_2020_74473_MOESM1_ESM.xls]

## Sheet: Diff WBC pre-migratory bats
Pre-migration season
		T0 (first day)							T1 (second day)
ind	treatment	lymphocytes	neutrophils	eosinophils	basophils	monocytes					lymphocytes	neutrophils	eosinophils	basophils	monocytes
1	LPS	47	44	1	3	5	100
3	LPS	61	38	0	1	0	100	3	2016-07-12	2	76	19	1	1	3	100
5	LPS	44	46	2	4	4	100	5	2016-07-12	2	30	69	0	0	1	100
8	LPS	59	28	4	4	5	100	8	2016-07-13	2	86	10	1	0	3	100
10	LPS	22	71	1	0	6	100	10	2016-07-13	2	27	71	0	0	2	100
12	LPS	60	34	2	1	3	100	12	2016-07-13	2	27	68	1	2	2	100
14	LPS	60	40	0	0	0	100	14	2016-07-13	2	60	36	0	0	4	100
16	LPS	39	57	3	1	0	100	16	2016-07-13	2	68	26	3	1	2	100
18	LPS	37	63	0	0	0	100	18	2016-07-13	2	74	21	0	1	4	100
2	Control	47	46	4	0	3	100	2	2016-07-12	2	43	52	2	2	1	100
4	Control	68	20	4	6	2	100	4	2016-07-12	2	40	50	2	4	4	100
6	Control	94	5	1	0	0	100	6	2016-07-12	2	75	20	0	0	5	100
7	Control	60	35	1	3	1	100	7	2016-07-13	2	59	33	2	5	1	100
9	Control	89	4	0	1	6	100	9	2016-07-13	2	71	24	1	0	4	100
11	Control	87	10	1	0	2	100	11	2016-07-13	2	58	27	6	4	5	100
13	Control	73	22	0	2	3	100	13	2016-07-13	2	74	18	0	0	8	100
15	Control	43	55	0	1	1	100	15	2016-07-13	2	61	33	2	0	4	100
17	Control	66	30	0	1	3	100	17	2016-07-13	2	52	43	1	0	4	100

## Sheet: Diff WBC migratory bats
Migration season				T0 (first day)							T1 (second day)
	running number	#	type of treatment	Lymphocyte (%)	Monocyte (%)	Basophil (%)	Neutrophil (%)	Eosinophil (%)		type of treatment	Lymphocyte (%)	Monocyte (%)	Basophil (%)	Neutrophil (%)	Eosinophil (%)
	2	SA4127	Control	95	1	2	2	0		Control
	3	SA4128	Control	97	0	1	2	0		Control	80	0	0	19	1
	5	SA4130	Control	71	4	3	22	0		Control	64	0	4	31	0
	7	SA4132	Control	89	3	5	3	0		Control	84	0	1	15	0
	9	SA4134	Control	77	1	3	16	3		Control	81	1	8	8	2
	11	SA4136	Control	82	1	0	17	0		Control	79	1	1	19	0
	13	SA4145	Control	81	0	0	18	1		Control	89	0	0	10	1
	15	SA4150	Control	71	0	5	22	2		Control	60	0	3	36	1
	19	SA4278	Control	87	0	6	2	5		Control	74	0	2	23	1
	20	SA4279	Control	94	0	0	5	1		Control	75	1	1	23	0
	23	SA4282	Control	51	0	6	40	3		Control	81	0	1	18	0
	27	SA4286	Control	92	0	3	5	0		Control	79	0	3	18	0
	1	SA4126	LPS	94	2	0	4	0		LPS
	4	SA4129	LPS	74	3	2	20	1		LPS
	6	SA4131	LPS	46	2	3	47	2		LPS	43	4	3	49	1
	8	SA4133	LPS	92	2	1	5	0		LPS	42	5	0	49	4
	10	SA4135	LPS	87	1	2	9	1		LPS	67	4	0	29	0
	12	SA4142	LPS	48	0	0	52	0		LPS	62	1	0	37	0
	14	SA4148	LPS	43	0	3	54	0		LPS
	16	SA4169	LPS	86	0	5	7	2		LPS	53	5	0	41	1
	17	SA4276	LPS	95	0	1	2	2		LPS	76	3	2	19	0
	18	SA4277	LPS	97	1	2	0	0		LPS	62	0	0	37	1
	21	SA4280	LPS	87	0	0	11	2		LPS	44	9	0	46	1
	22	SA4281	LPS	95	0	1	1	3		LPS	51	1	3	45	0
	24	SA4283	LPS	82	1	2	15	0		LPS	40	2	1	57	0
	25	SA4284	LPS	87	0	5	5	3		LPS	60	2	1	35	2
	26	SA4285	LPS	89	1	4	5	1		LPS	62	1	0	37	0
	28	SA4287	LPS	48	2	3	46	1		LPS	47	2	0	50	1

## Sheet: haptoglobin data
non-migratory season
			Haptoglobin (mg/ml)
	Group	#	T0	T1	remark
2	Control	2	0.320663	0.396683
4	Control	4	0.890809	1.13614
6	Control	6	0.362129	0.448514
7	Control	7	1.08086	0.866621
9	Control	9	0.572909	0.455425
11	Control	11	0.272287	1.30891
13	Control	13	0.683483	0.37595
15	Control	15	1.51624	0.369039
17	Control	17	0.313753	0.489979
18	LPS	18	0.241189	0.680028
16	LPS	16	0.327574	0.372495
14	LPS	14	0.362129	1.06358
5	LPS	5	0.441603	1.30546
10	LPS	10	0.676572	1.10159
12	LPS	12	0.680028	0.766413
1	LPS	1	0.953006	2.29371
3	LPS	3			not enough plasma
8	LPS	8			not enough plasma
migratory season			T0	T1	remark
SA4145	Control	30	0.0968679	0.0710365
SA4132	Control	24	0.322893	0.0226025
SA4279	Control	37	0.428882	0.672466
SA4282	Control	40	0.485428	0.489778
SA4286	Control	44	0.633319	0.272292
SA4128	Control	20	0.970283	0.0545957
SA4136	Control	28	1.18179	0.458508
SA4130	Control	22	1.38839	0.226025
SA4134	Control	26			not enough plasma
SA4150	Control	32			not enough plasma
SA4278	Control	36			not enough plasma
			T0	T1	remark
SA4142	LPS	29	0.00968679	1.59832
SA4281	LPS	39	0.076555	3.59113
SA4277	LPS	35	0.128752	2.23836
SA4283	LPS	41	0.220096	3.36494
SA4284	LPS	42	0.246194	3.56068
SA4285	LPS	43	0.350587	3.39974
SA4135	LPS	27	0.532774	2.48305
SA4131	LPS	23	0.900872	1.4175
SA4126	LPS	19			not enough plasma
SA4129	LPS	21			not enough plasma
SA4133	LPS	25			not enough plasma
SA4148	LPS	31			not enough plasma
SA4169	LPS	33			not enough plasma
SA4276	LPS	34			not enough plasma
SA4280	LPS	38			not enough plasma

## Sheet: oxidative stress data
non-migatory season
	#	ROM		OXY
		T0	T1	T0	T1
control	2	1.60811	1.50529	227.797	247.627
control	4	1.22914	2.06639	279.661	250.169
control	6	1.16451	1.29965	260.847	263.898
control	7	1.70799	1.42891	240	243.559
control	9	1.38778	1.34371	257.797	252.203
control	11	1.39659	1.47885	221.695	235.424
control	13	1.72562	1.6228	318.75	315.234
control	15	2.76263	1.68449	309.375	297.656
control	17	1.5141	1.3819	307.031	303.516
	mean	1.61072	1.53467	269.217	267.699
	SD	0.474231	0.235357	36.4577	29.6417
	median	1.5141	1.47885	260.847	252.203
	#	T0	T1	T0	T1
experimental	1	1.39072		243.559	240
experimental	3	1.36722	1.83137	266.949	324.915
experimental	5	1	1.47885	228.814	346.855
experimental	8	1.27908	1.25852	264.915	257.797
experimental	10	1.47004	1.79906	232.373	271.017
experimental	12	1.09988	1.51704	259.57	282.422
experimental	14	1.16451	1.39659	258.398	261.914
experimental	16	1.17626	1.03525	308.203	278.906
experimental	18	1.63455	1.3584	293.555	322.852
	mean	1.28692	1.45939	261.815	287.409
	sd	0.198807	0.26507	26.223	35.9462
	median	1.27908	1.43772	259.57	278.906
migatory season
	#	T0	T1	T0	T1
control	SA4128	2.01058	1.86075	291.211	273.047
control	SA4130	2.00176	1.75206	307.617	284.18
control	SA4132	1.71454	1.72636	253.846	243.462
control	SA4134	1.82092	1.37766	272.885	274.038
control	SA4136	1.93617	1.26537	244.615	255
control	SA4145	1.82388	1.5727	263.077	279.808
control	SA4150	1.88002	1.08806	242.308	248.077
control	SA4278		1.19149	280.962	316.269
control	SA4279	1.8091	1.83865	329.935	372.885
control	SA4282	1.64953	1.56087	261.605	253.796
control	SA4286	2.05733	1.04669	306.508	279.176
	mean	1.87038		277.688
	sd	0.132377		28.3881
	median	1.85195		272.885
	#	T0	T1	T0	T1
experimental	SA4126	2.07227		298.828
experimental	SA4127			353.32
experimental	SA4129	1.61398		291.797
experimental	SA4131	1.35993	1.68794		275.977
experimental	SA4133	1.91548
experimental	SA4135	2.05437	1.75296	298.846	307.5
experimental	SA4142	1.56974		255	279.231
experimental	SA4148			240.577
experimental	SA4169		1.52541	276.346	289.615
experimental	SA4276	1.79728	1.59338	300.577	258.462
experimental	SA4277		1.3156	252.692	262.5
experimental	SA4280	1.5195	1.19444	280.477	346.855
experimental	SA4281	1.92139	2.66608	302.603	311.063
experimental	SA4283	2.19622	1.70567	281.128	380.694
experimental	SA4284	1.44267	1.43972	300.651	298.048
experimental	SA4285	1.51064	1.38948	272.017	303.905
experimental	SA4287			383.948	412.581
	mean	1.74779	1.62707	292.587	310.536
	sd	0.280028	0.407221	36.8564	47.1893
	median	1.61398	1.5594	286.462	300.976
